# Supplementary material for: Quantitative evaluation of hybridization and the impact on biodiversity conservation
Source: Ecol Evol. 2016 Dec 20;7(1):320–30. doi: 10.1002/ece3.2595 (PMC5214875; doi:10.1002/ece3.2595)
Supplement: Supplementary file 2 [file ECE3-7-320-s002.xlsx]

## Sheet: Sheet1
	These tables display the overall performance (perf) values calculated for bontebok (bont), blesbok (blesb), and hybrid (hyb)
	Each box is a separate set of simulations, explained within the box title
	Orange highlights thresholds that perform well
	Structure analysis run on simulations containing 3 generations of hybridization,						Structure analysis run on simulations containing 4 generations of hybridization,
	e.g. no double backcross						e.g. no double backcross
		orange: all acc and eff are >.95						orange: all acc and eff are >.75
	threshold	bont_perf	blesb_perf	hyb_perf	mean		threshold	bont_perf	blesb_perf	hyb_perf	mean
	0.85	0.87831	0.891266	0.9325	0.900692		0.85	0.570449	0.600962	0.760667	0.644026
	0.86	0.895687	0.902527	0.943	0.913738		0.86	0.589352	0.620347	0.780334	0.663344
	0.87	0.915445	0.920521	0.955501	0.930489		0.87	0.617869	0.650983	0.807001	0.691951
	0.88	0.925654	0.936094	0.962001	0.94125		0.88	0.645917	0.681261	0.828334	0.718504
	0.89	0.939409	0.939198	0.967006	0.948538		0.89	0.671188	0.690934	0.842337	0.73482
	0.9	0.953703	0.947872	0.973516	0.958364		0.9	0.699742	0.722788	0.865341	0.762624
	0.91	0.964769	0.958884	0.980525	0.968059		0.91	0.73219	0.748577	0.885346	0.788704
	0.92	0.968478	0.960571	0.982043	0.970364		0.92	0.760947	0.775846	0.902021	0.812938
	0.93	0.966256	0.956259	0.980632	0.967716		0.93	0.799605	0.789953	0.91773	0.835763
	0.94	0.952148	0.930205	0.971498	0.951283		0.94	0.819485	0.785834	0.924236	0.843185
	0.95	0.914017	0.840116	0.944377	0.899504		0.95	0.805663	0.721058	0.917692	0.814804
	0.96	0.746	0.652006	0.873634	0.757213		0.96	0.677027	0.582719	0.884629	0.714792
	0.97	0.34	0.208	0.742666	0.430222		0.97	0.317582	0.193143	0.804631	0.438452
	0.98	NaN	NaN	0.666667	0.666667		0.98	NaN	NaN	0.75	0.75
	0.99	NaN	NaN	0.666667	0.666667		0.99	NaN	NaN	0.75	0.75
	NewHybrids analysis run on simulations containing 3 generations of hybridization,						NewHybrids analysis run on simulations containing 5 generations of hybridization,
	e.g. no double backcross						e.g. no double backcross
		orange: all acc and eff are >.97						orange: all acc and eff are >.75
	threshold	bont_perf	blesb_perf	hyb_perf	mean		threshold	bont_perf	blesb_perf	hyb_perf	mean
	0.85	0.966664	0.958573	0.981043	0.96876		0.85	0.739898	0.777681	0.896354	0.804644
	0.86	0.968567	0.958483	0.981549	0.969533		0.86	0.745503	0.780813	0.899024	0.808447
	0.87	0.968567	0.956484	0.981056	0.968702		0.87	0.748907	0.780166	0.900027	0.8097
	0.88	0.970477	0.956402	0.981564	0.969481		0.88	0.75465	0.782082	0.902365	0.813032
	0.89	0.968397	0.950329	0.979621	0.966115		0.89	0.760237	0.780853	0.904725	0.815272
	0.9	0.966398	0.95226	0.979632	0.966097		0.9	0.766716	0.788741	0.90873	0.821396
	0.91	0.964398	0.950261	0.978656	0.964438		0.91	0.769679	0.788138	0.909742	0.82252
	0.92	0.962399	0.934265	0.974287	0.956984		0.92	0.781462	0.774014	0.910804	0.822093
	0.93	0.958401	0.924268	0.970916	0.951195		0.93	0.789178	0.767014	0.912199	0.822797
	0.94	0.956402	0.914208	0.968067	0.946226		0.94	0.795139	0.764817	0.914271	0.824742
	0.95	0.942407	0.900156	0.961469	0.934678		0.95	0.792332	0.764471	0.915794	0.824199
	0.96	0.950066	0.868072	0.95616	0.924766		0.96	0.806471	0.743581	0.917121	0.822391
	0.97	0.932038	0.818077	0.940798	0.896971		0.97	0.802777	0.709227	0.913229	0.808411
	0.98	0.884018	0.732005	0.91217	0.842731		0.98	0.774601	0.639853	0.901212	0.771889
	0.99	0.75	0.526007	0.846969	0.707659		0.99	0.677711	0.474122	0.869468	0.673767
